# Supplementary material for: Diversity Analysis of Global White Clover (Trifolium repens L.) Germplasm Based on Agronomic and Photosynthetic Traits and SLAF-Seq Technology
Source: Int J Mol Sci. 2026 May 28;27(11):4882. doi: 10.3390/ijms27114882 (PMC13256158; doi:10.3390/ijms27114882)
Supplement: Supplementary file 1 [file ijms-27-04882-s001.zip]

Archive with 3 entries (3 files):
- File S1 Supplementary Fingerprint Pattern_20260516101109.xlsx
- Table S1 Origin and materials of white clover.xlsx
- Tables S2 and S3_20260516154148.xlsx
