# Supplementary material for: Diversity Analysis of Global White Clover (Trifolium repens L.) Germplasm Based on Agronomic and Photosynthetic Traits and SLAF-Seq Technology
Source: Int J Mol Sci. 2026 May 28;27(11):4882. doi: 10.3390/ijms27114882 (PMC13256158; doi:10.3390/ijms27114882)
Supplement: Supplementary file 1 [file ijms-27-04882-s001.zip › File S1 Supplementary Fingerprint Pattern_20260516101109.xlsx]

## Sheet: Sheet1
	Acession ID	Country		Continent		Group	Q1	Q2
	CF000052	Canada		North America		I	0.977337	0.022663
	CF000053	Australia		Oceania		I	0.704439	0.295561
	CF000056	Guizhou, China		Asia		I	0.610089	0.389911
	CF000108	New Zealand		Oceania		I	0.997249	0.002751
	CF000807	Denmark		Europe		I	0.575934	0.424066
	CF001320	Netherlands		Europe		I	0.580311	0.419689
	CF002737	United States		North America		I	0.815498	0.184502
	CF005832	Netherlands		Europe		I	0.935013	0.064987
	CF005835	New Zealand		Oceania		II	0.490155	0.509845
	CF005838	New Zealand		Oceania		I	0.99999	1e-05
	CF005842	New Zealand		Oceania		I	0.99999	1e-05
	CF005851	New Zealand		Oceania		I	0.937797	0.062203
	CF006886	Yunnan, China		Asia		II	1e-05	0.99999
	CF006887	Qinghai, China		Asia		I	0.795897	0.204103
	CF006900	Xinjiang ,China		Asia		II	1e-05	0.99999
	CF008053	Australia		Oceania		I	0.99999	1e-05
	CF022345	Denmark		Europe		I	0.894043	0.105957
	CF022347	Denmark		Europe		I	0.754948	0.245052
	CF022350	Chongqing, China		Asia		I	0.99999	1e-05
	CF022351	Sichuan, China		Asia		I	0.812156	0.187844
	CF022365	Xinjiang, China		Asia		II	1e-05	0.99999
	CF022367	Xinjiang, China		Asia		I	0.980511	0.019489
	CF022368	Czechoslovakia		Europe		II	1e-05	0.99999
	CF022374	Czechoslovakia		Europe		I	0.99999	1e-05
	CF022379	United Kingdom		Europe		I	0.521332	0.478668
	CF022382	Hungary		Europe		II	0.449534	0.550466
	CF022383	Hungary		Europe		I	0.941739	0.058261
	CF022384	Italy		Europe		I	0.980052	0.019948
	CF022385	Italy		Europe		I	0.922795	0.077205
	CF022386	Romania		Europe		I	0.937459	0.062541
	CF022387	Lithuania		Europe		I	0.93022	0.06978
	CF022388	Lithuania		Europe		I	0.545472	0.454528
	CF022389	Lithuania		Europe		II	0.471855	0.528145
	CF022390	United States		North America		II	0.307053	0.692947
	CF022394	Italy		Europe		II	0.104778	0.895222
	CF022398	France		Europe		I	0.816561	0.183439
	CF022399	Greece		Europe		I	0.873101	0.126899
	CF022405	United States		North America		I	0.99999	1e-05
	CF022408	Italy		Europe		I	0.792436	0.207564
	CF022409	France		Europe		I	0.971931	0.028069
	CF022410	Greece		Europe		II	0.321168	0.678832
	CF022412	Australia		Oceania		I	0.619063	0.380937
	CF022413	Canada		North America		I	0.99999	1e-05
	CF022417	China		Asia		I	0.888602	0.111398
	CF022418	Beijing, China		Asia		I	0.66912	0.33088
	CF022419	Gansu, China		Asia		I	0.99999	1e-05
	CF022428	Russia		Europe		II	0.09104	0.90896
	CF022441	Beijing, China		Asia		I	0.854255	0.145745
	CF022444	Argentina		South America		I	0.899202	0.100798
	CF022448	United States		North America		I	0.855211	0.144789
	CF022461	Russia		Europe		II	0.26444	0.73556
	CF022480	Ukraine		Europe		I	0.806385	0.193615
	CF022489	Russia		Europe		I	0.99999	1e-05
	CF022510	Sweden		Europe		II	0.42254	0.57746
	CF022513	Ulayao		South America		II	0.256439	0.743561
	CF022514	Brazil		South America		I	0.676041	0.323959
	CF022519	Russia		Europe		II	1e-05	0.99999
	CF022520	Russia		Europe		II	1e-05	0.99999
	CF022526	Russia		Europe		II	0.238145	0.761855
	CF022531	Russia		Europe		II	0.360105	0.639895
	CF022533	Poland		Europe		II	0.36278	0.63722
	CF022551	Georgia		Europe		II	1e-05	0.99999
	CF022559	United Kingdom		Europe		II	0.282719	0.717281
	CF022562	Russia		Europe		I	0.826821	0.173179
	CF022563	Russia		Europe		II	1e-05	0.99999
	CF022565	Hungary		Europe		I	0.588844	0.411156
	CF022572	Latvia		Europe		II	0.19193	0.80807
	CF022573	Estonia		Europe		I	0.701809	0.298191
	CF022579	Spain		Europe		II	0.333642	0.666358
	CF022580	Spain		Europe		II	0.289356	0.710644
	CF022582	Kazakhstan		Asia		I	0.574873	0.425127
	CF022592	Russia		Europe		I	0.939609	0.060391
	CF025845	Sichuan, China		Asia		I	0.57114	0.42886
	CF025851	Jilin, China		Asia		I	0.547244	0.452756
	CF031027	China		Asia		II	1e-05	0.99999
	CF031030	Jilin, China		Asia		I	0.562704	0.437296
	CF031032	Netherlands		Europe		I	0.99999	1e-05
	CF032120	Tajikistan		Asia		II	0.381306	0.618694
	CF032123	Tajikistan		Asia		II	0.364881	0.635119
	CF032126	Tajikistan		Asia		II	0.392481	0.607519
	CF032128	Jexloval		Europe		II	0.31223	0.68777
	CF032132	Kyrgyzstan		Asia		II	1e-05	0.99999
	CF032133	Azerbaijan		Asia		II	0.346391	0.653609
	CF032134	Armenia		Asia		II	0.233776	0.766224
	CF032143	United States		North America		I	0.554858	0.445142
	CF032144	Brazil		South America		I	0.735349	0.264651
	CF032145	Peru		South America		I	0.602931	0.397069
	CF032147	France		Europe		I	0.691148	0.308852
	CF032149	Armenia		Asia		II	0.240872	0.759128
	CF032150	Armenia		Asia		II	0.441158	0.558842
	CF032151	Georgia		Europe		I	0.518879	0.481121
	CF032154	Georgia		Europe		II	0.203255	0.796745
	CF032156	Azerbaijan		Asia		II	1e-05	0.99999
	CF032168	Kazakhatan		Asia		II	0.104952	0.895048
	CF032171	Ukraine		Asia		II	0.464597	0.535403
	CF032172	Norway		Europe		I	0.628485	0.371515
	CF032173	Norway		Europe		II	0.38505	0.61495
	CF032174	Kyrgyzstan		Asia		II	0.291731	0.708269
	CF032176	Uzbekistan		Asia		II	1e-05	0.99999
	CF032181	United Kingdom		Europe		I	0.99999	1e-05
	CF032187	Portugal		Europe		I	0.860543	0.139457
	CF032188	Portugal		Europe		I	0.777189	0.222811
	CF032189	Portugal		Europe		I	0.692718	0.307282
	CF032193	Azerbaijan		Asia		II	1e-05	0.99999
	CF032196	Peru		South America		II	1e-05	0.99999
	CF032200	Serbia		Europe		II	0.367892	0.632108
	CF032202	Russia		Europe		II	0.276158	0.723842
	CF032204	Russia		Europe		II	0.319389	0.680611
	CF032206	Kazakhstan		Europe		II	1e-05	0.99999
	CF032207	Kazakhstan		Europe		I	0.831497	0.168503
	CF032209	Spain		Europe		I	0.855706	0.144294
	CF032210	Latvia		Europe		II	0.28475	0.71525
	CF032211	Latvia		Europe		II	0.292933	0.707067
	CF032213	Smolensk		Europe		II	0.324589	0.675411
	CF032216	Russia		Europe		II	0.427547	0.572453
	CF032218	Canada		North America		II	0.442811	0.557189
	CF032222	Gansu, China		Asia		I	0.953644	0.046356
	CF032226	Anhui, China		Asia		I	0.590699	0.409301
	CF032228	Germany		Europe		I	0.99999	1e-05
	CF032230	Germany		Europe		I	0.99999	1e-05
	CF032232	Germany		Europe		I	0.99999	1e-05
	CF037476	Heilongjiang, China		Asia		I	0.862243	0.137757
	CF038677	Xinjiang, China		Asia		I	0.99999	1e-05
	CF038686	Xinjiang, China		Asia		I	0.788041	0.211959
	CF038724	Xinjiang, China		Asia		II	0.39865	0.60135
	CF039444	Liaoning, China		Asia		II	0.493605	0.506395
	CF040329	Sichuan, China		Asia		I	0.99999	1e-05
	CF040330	Sichuan, China		Asia		I	0.92196	0.07804
	CF040839	Ukraine		Europe		II	0.420783	0.579217
	CF040841	Estonia		Europe		II	0.245415	0.754585
	CF040842	Poland		Europe		I	0.763822	0.236178
	CF040846	Sweden		Europe		I	0.670657	0.329343
	CF040855	Hubei, China		Asia		I	0.99999	1e-05
	CF046128	Australia		Oceania		II	0.329471	0.670529
	CF046321	Jilin, China		Asia		II	0.489374	0.510626
	CF048084	Jilin, China		Asia		I	0.521612	0.478388
	CF048223	Argentina		South America		I	0.99999	1e-05
	CF048240	Xinjiang, China		Asia		I	1e-05	0.99999
	CF048260	Nanjing, China		Asia		I	0.504765	0.495235
	CF048271	Kunming, China		Asia		I	0.723344	0.276656
	CF049863	Russia		Europe		II	0.083679	0.916321
	CF049908	Sweden		Europe		I	0.545121	0.454879
	CF049972	Russia		Europe		II	0.317576	0.682424
	CF049984	Russia		Europe		II	0.337303	0.662697
	CF050515	Shandong, China		Asia		I	0.99999	1e-05
	CF051265	Romania		Europe		I	0.500243	0.499757
	CF051266	Belgium		Europe		I	0.99999	1e-05
	CF051267	Belgium		Europe		I	0.714548	0.285452
	CF051268	Belgium		Europe		I	0.777029	0.222971
	CF051269	Greece		Europe		I	0.895717	0.104283
	EZWC0066	Heilongjiang, China		Asia		I	0.99999	1e-05
	EZWC025	Xinjiang, China		Asia		II	0.223013	0.776987
	EZWC065	Heilongjiang, China		Asia		I	0.859307	0.140693
	EZWC067	Heilongjiang, China		Asia		I	0.99999	1e-05
	EZWC068	Heilongjiang, China		Asia		I	0.87754	0.12246
	HB2017018	Heilongjiang, China		Asia		I	0.893727	0.106273
	HB2017019	Hubei, China		Asia		I	0.922848	0.077152
	HB2017020	Nanyang, China		Asia		I	0.778458	0.221542
	HB2017036	Hubei, China		Asia		I	0.99999	1e-05
	HB2017043	Hubei, China		Asia		I	0.922412	0.077588
	HB2017063	Nanyang, China		Asia		I	0.851575	0.148425
	HB2018022	Nanyang, China		Asia		I	0.99999	1e-05
	HB2018028	Zhumadian, China		Asia		I	0.99999	1e-05
	HB2018030	Nanyang, China		Asia		I	0.99999	1e-05
	JL17-086	Heilongjiang, China		Asia		I	0.523447	0.476553
	JL17-087	China		Asia		II	0.414863	0.585137
	JL17-088	China		Asia		I	0.608551	0.391449
	JL18-076	China		Asia		I	0.499661	0.500339
	JL19-028	China		Asia		I	0.57869	0.42131
	XJ2016-93	Xinjiang, China		Asia		II	1e-05	0.99999
	XJ2016-99	Xinjiang, China		Asia		II	1e-05	0.99999
	XJ2018-39	Xinjiang, China		Asia		II	1e-05	0.99999
	hj2017014	Nanyang, China		Asia		II	0.365286	0.634714
	hj2017015	Heilongjiang, China		Asia		II	0.353328	0.646672
	Note: Q1: Probability that the sample originates from the first ancestral population. Q2: Probability that the sample originates from the second ancestral population. Group: Sample grouping.
