# Supplementary material for: Diversity Analysis of Global White Clover (Trifolium repens L.) Germplasm Based on Agronomic and Photosynthetic Traits and SLAF-Seq Technology
Source: Int J Mol Sci. 2026 May 28;27(11):4882. doi: 10.3390/ijms27114882 (PMC13256158; doi:10.3390/ijms27114882)
Supplement: Supplementary file 1 [file ijms-27-04882-s001.zip › Table S1 Origin and materials of white clover.xlsx]

## Sheet: Sheet1
	NO	Germplasm material	Sampling site
	1	CF000052	North America, Canada
	2	CF000053	Oceania, Australia
	3	CF000056	Asia, Guizhou, China
	4	CF000108	Oceania, New Zealand
	5	CF000807	Europe, Denmark
	6	CF001320	Europe, Netherlands
	7	CF002737	North America, United States
	8	CF005832	Europe, Netherlands
	9	CF005835	Oceania, New Zealand
	10	CF005838	Oceania, New Zealand
	11	CF005842	Oceania, New Zealand
	12	CF005851	Oceania, New Zealand
	13	CF006886	Asia, Yunnan, China
	14	CF006887	Asia, Qinghai, China
	15	CF006900	Asia, Xinjiang ,China
	16	CF008053	Oceania, Australia
	17	CF022345	Europe, Denmark
	18	CF022347	Europe, Denmark
	19	CF022350	Asia, Chongqing, China
	20	CF022351	Asia, Sichuan, China
	21	CF022365	Asia, Xinjiang, China
	22	CF022367	Asia, Xinjiang, China
	23	CF022368	Europe, Czechoslovakia
	24	CF022374	Europe, Czechoslovakia
	25	CF022379	Europe, United Kingdom
	26	CF022382	Europe, Hungary
	27	CF022383	Europe, Hungary
	28	CF022384	Europe, Italy
	29	CF022385	Europe, Italy
	30	CF022386	Europe, Romania
	31	CF022387	Europe, Lithuania
	32	CF022388	Europe, Lithuania
	33	CF022389	Europe, Lithuania
	34	CF022390	North America, United States
	35	CF022394	Europe, Italy
	36	CF022398	Europe, France
	37	CF022399	Europe, Greece
	38	CF022405	North America, United States
	39	CF022408	Europe, Italy
	40	CF022409	Europe, France
	41	CF022410	Europe, Greece
	42	CF022412	Oceania, Australia
	43	CF022413	North America, Canada
	44	CF022417	Asia, Beijing, China
	45	CF022418	Asia, Beijing, China
	46	CF022419	Asia, Gansu, China
	47	CF022428	Europe, Russia
	48	CF022441	Asia, Beijing, China
	49	CF022444	South America, Argentina
	50	CF022448	North America, United States
	NO.	Germplasm material	Sampling site
	51	CF022461	Europe, Russia
	52	CF022480	Europe, Ukraine
	53	CF022489	Europe, Russia
	54	CF022510	Europe, Sweden
	55	CF022513	South America, Ulayao
	56	CF022514	South America, Brazil
	57	CF022519	Europe, Russia
	58	CF022520	Europe, Russia
	59	CF022526	Europe, Russia
	60	CF022531	Europe, Russia
	61	CF022533	Europe, Poland
	62	CF022551	Europe, Georgia
	63	CF022559	Europe, United Kingdom
	64	CF022562	Europe, Russia
	65	CF022563	Europe, Russia
	66	CF022565	Europe, Hungary
	67	CF022572	Europe, Latvia
	68	CF022573	Europe, Estonia
	69	CF022579	Europe, Spain
	70	CF022580	Europe, Spain
	71	CF022582	Asia, Kazakhstan
	72	CF022592	Europe, Russia
	73	CF025845	Asia, Sichuan, China
	74	CF025851	Asia, Jilin, China
	75	CF031027	Asia, China
	76	CF031030	Asia, Jilin, China
	77	CF031032	Europe, Netherlands
	78	CF032120	Asia, Tajikistan
	79	CF032123	Asia, Tajikistan
	80	CF032126	Asia, Tajikistan
	81	CF032128	Europe, Jexloval
	82	CF032132	Asia, Kyrgyzstan
	83	CF032133	Asia, Azerbaijan
	84	CF032134	Asia, Armenia
	85	CF032143	North America, United States
	86	CF032144	South America, Brazil
	87	CF032145	South America, Peru
	88	CF032147	Europe, France
	89	CF032149	Asia, Armenia
	90	CF032150	Asia, Armenia
	91	CF032151	Europe, Georgia
	92	CF032154	Europe, Georgia
	93	CF032156	Asia, Azerbaijan
	94	CF032168	Asia, Kazakhatan
	95	CF032171	Asia, Ukraine
	96	CF032172	Europe, Norway
	97	CF032173	Europe, Norway
	98	CF032174	Asia, Kyrgyzstan
	99	CF032176	Asia, Uzbekistan
	100	CF032181	Europe, United Kingdom
	NO.	Germplasm material	Sampling site
	101	CF032187	Europe, Portugal
	102	CF032188	Europe, Portugal
	103	CF032189	Europe, Portugal
	104	CF032193	Asia, Azerbaijan
	105	CF032196	South America, Peru
	106	CF032200	Europe, Serbia
	107	CF032202	Europe, Russia
	108	CF032204	Europe, Russia
	109	CF032206	Europe, Kazakhstan
	110	CF032207	Europe, Kazakhstan
	111	CF032209	Europe, Spain
	112	CF032210	Europe, Latvia
	113	CF032211	Europe, Latvia
	114	CF032213	Europe, Smolensk
	115	CF032216	Europe, Russia
	116	CF032218	North America, Canada
	117	CF032222	Asia, Gansu, China
	118	CF032226	Asia, Anhui, China
	119	CF032228	Europe, Germany
	120	CF032230	Europe, Germany
	121	CF032232	Europe, Germany
	122	CF037467	Asia, Heilongjiang, China
	123	CF038677	Asia, Xinjiang, China
	124	CF038686	Asia, Xinjiang, China
	125	CF038724	Asia, Xinjiang, China
	126	CF038444	Asia, Liaoning, China
	127	CF040329	Asia, Sichuan, China
	128	CF040330	Asia, Sichuan, China
	129	CF040839	Europe, Ukraine
	130	CF040841	Europe, Estonia
	131	CF040842	Europe, Poland
	132	CF040846	Europe, Sweden
	133	CF040855	Asia, Hubei, China
	134	CF046128	Oceania, Australia
	135	CF046321	Asia, Jilin, China
	136	CF048084	Asia, Jilin, China
	137	CF048223	South America, Argentina
	138	CF048240	Asia, Xinjiang, China
	139	CF048260	Asia, Nanjing, China
	140	CF048271	Asia, Kunming, China
	141	CF049863	Europe, Russia
	142	CF049908	Europe, Sweden
	143	CF049972	Europe, Russia
	144	CF049984	Europe, Russia
	145	CF050515	Asia, Shandong, China
	146	CF051265	Europe, Romania
	147	CF051266	Europe, Belgium
	148	CF051267	Europe, Belgium
	149	CF051268	Europe, Belgium
	150	CF051269	Europe, Greece
	NO.	Germplasm material	Sampling site
	151	EZWC025	Asia, Heilongjiang, China
	152	EZWC065	Asia, Heilongjiang, China
	153	EZWC066	Asia, Heilongjiang, China
	154	EZWC067	Asia, Heilongjiang, China
	155	EZWC068	Asia, Heilongjiang, China
	156	HB2017018	Asia, Heilongjiang, China
	157	HB2017019	Asia, Hubei, China
	158	HB2017020	Asia, Nanyang, China
	159	HB2017036	Asia, Hubei, China
	160	HB2017043	Asia, Hubei, China
	161	HB2017063	Asia, Nanyang, China
	162	HB2018022	Asia, Nanyang, China
	163	HB2018028	Asia, Zhumadian, China
	164	HB2018030	Asia, Nanyang, China
	165	HLJ-2017014	Asia, Nanyang, China
	166	HLJ-2017015	Asia, Heilongjiang, China
	167	JL17-086	Asia, Heilongjiang, China
	168	JL17-087	Asia, China
	169	JL17-088	Asia, China
	170	JL18-076	Asia, China
	171	JL19-028	Asia, China
	172	XJ2016-93	Asia, Xinjiang, China
	173	XJ2016-99	Asia, Xinjiang, China
	174	XJ2018-39	Asia, Xinjiang, China
