# Supplementary material for: Diversity Analysis of Global White Clover (Trifolium repens L.) Germplasm Based on Agronomic and Photosynthetic Traits and SLAF-Seq Technology
Source: Int J Mol Sci. 2026 May 28;27(11):4882. doi: 10.3390/ijms27114882 (PMC13256158; doi:10.3390/ijms27114882)
Supplement: Supplementary file 1 [file ijms-27-04882-s001.zip › Tables S2 and S3_20260516154148.xlsx]

## Sheet: Sheet1
		Table S2 Contingency table of genetic groups and continents of origin
		Genetic Group		Asia	Europe	North America		Oceania	South America		Total
		Group I		4	21	2		3	0		30
		Group II		23	20	1		1	2		47
		Group III		44	40	5		4	4		97
		Total		71	81	8		8	6		174
		Chi-square test: χ² = 25.78, degrees of freedom = 8, P value = 0.0012
		Table S3 ANOVA results for the association between genetic groups and geographic origin
		Source		Degrees of freedom		Sum of squares		Mean square		F statistic	P value, Pr(>F)
		Group		2		27.4		13.7		3.489	0.032
		Residuals		171		671.5		3.93
		Note: Continent was coded as Asia=1, Europe=2, North America=3, Oceania=4, South America=5.
		Post-hoc Tukey HSD test revealed a significant difference between Group I and Group III (p = 0.028)
